# Supplementary material for: Heterogeneous dissociation process of truncated RNAs by oligomerized Vasa helicase
Source: Commun Biol. 2021 Dec 10;4:1386. doi: 10.1038/s42003-021-02918-0 (PMC8664846; doi:10.1038/s42003-021-02918-0)
Supplement: Supplementary file 4 — Supplementary Data 1 [file 42003_2021_2918_MOESM4_ESM.xlsx]

## Sheet: Figs data
Supplementary Data
Figure 1b
molecule number	1	2	3	4	5	6
dN-Vasa	0.772673	0.176965	0.0342393	0.00767219	0	0.00845017
WT-Vasa	0	0.917402	0	0.0706057	0	0.0120007
WT-Vasa w/ RNA	0.00719051	0.58403	0.157983	0.099803	0.0602254	0.0907205
Figure 1d
time (s)	11.4	12	12.6	13.2	13.8	14.4	15	15.6	16.2	16.8	17.4	18	18.6	19.2	19.8	20.4	21	21.6	22.2	22.8	23.4	24	24.6	25.2	25.8	26.4	27	27.6	28.2	28.8	29.4	30	30.6	31.2	31.8	32.4	33	33.6	34.2	34.8	35.4	36	36.6	37.2	37.8	38.4	39	39.6	40.2
Original Intensity	99.2	90.93	80.96	90.87	119.22	130.66	118.16	106.58	107.26	123.33	147.92	150.67	123.08	101.83	108.23	115.54	98.15	69.52	59.65	76.65	100.59	116.28	137.38	175.85	202.93	182.89	133.54	108.65	123.64	136.51	119.92	101.13	106.17	123.2	127.99	116.12	101.9	88.3	74.57	82.4	122.94	165.93	183.36	178.82	154.14	112.34	85.4	106.88	164.93
Fitting Intensity	118.6	118.6	118.6	118.6	118.6	118.6	118.6	118.6	118.6	118.6	118.6	118.6	118.6	118.6	118.6	118.6	118.6	118.6	118.6	118.6	118.6	118.6	118.6	118.6	118.6	118.6	118.6	118.6	118.6	118.6	118.6	118.6	118.6	118.6	118.6	118.6	118.6	118.6	118.6	118.6	118.6	118.6	118.6	118.6	118.6	118.6	118.6	118.6	118.6
Estimated Vasa molecules	2	2	2	2	2	2	2	2	2	2	2	2	2	2	2	2	2	2	2	2	2	2	2	2	2	2	2	2	2	2	2	2	2	2	2	2	2	2	2	2	2	2	2	2	2	2	2	2	2
Figure 1e
[Dissociation, left]
number of vasa in dissociation (minus describe)	-20	-19	-18	-17	-16	-15	-14	-13	-12	-11	-10	-9	-8	-7	-6	-5	-4	-3	-2	-1
Frequency	0	0	0	0	0	0.0022779	0	0.00455581	0	0.0022779	0	0	0.00683371	0.022779	0.0273349	0.0546697	0.118451	0.170843	0.252847	0.330296
[Association, right]
number of vasa in association	1	2	3	4	5	6	7	8	9	10	11	12	13	14	15	16	17	18	19	20	21	22	23	24	25	26	27	28	29	30
Frequency	0.31701	0.262887	0.0927835	0.0927835	0.0309278	0.0180412	0.0257732	0.0206186	0.00515464	0.0180412	0.0128866	0.0103093	0.0128866	0.00773196	0.00257732	0.0103093	0.00773196	0.00257732	0.0128866	0.00257732	0	0.00773196	0	0.00515464	0.00257732	0	0	0	0.00257732	0.00257732
Figure 1f
[Association, left]
Dwell time (s)	53.4	55.2	57	61.2	61.8	62.4	65.4	66	68.4	68.4	69	72.6	73.2	74.4	85.8	91.2	92.4	94.8	95.4	97.2	97.8	99.6	99.6	104.4	105	105	105.6	107.4	108	109.2	110.4	112.8	115.8	115.8	117.6	121.8	122.4	124.2	124.8	129	130.8	132	133.2	141.6	142.2	142.8	142.8	143.4	146.4
Frequency	0.00363636	0.00727273	0.0109091	0.0145455	0.0181818	0.0218182	0.0254545	0.0290909	0.0327273	0.0363636	0.04	0.0436364	0.0472727	0.0509091	0.0545455	0.0581818	0.0618182	0.0654545	0.0690909	0.0727273	0.0763636	0.08	0.0836364	0.0872727	0.0909091	0.0945455	0.0981818	0.101818	0.105455	0.109091	0.112727	0.116364	0.12	0.123636	0.127273	0.130909	0.134545	0.138182	0.141818	0.145455	0.149091	0.152727	0.156364	0.16	0.163636	0.167273	0.170909	0.174545	0.178182
Fitting	-0.0653174	-0.0596795	-0.0540634	-0.0410433	-0.0391928	-0.0373448	-0.0281401	-0.0263063	-0.0189947	-0.0189947	-0.0171726	-0.00628966	-0.004484	-0.000879664	0.0329019	0.0486172	0.0520848	0.0589932	0.0607147	0.065866	0.0675787	0.0727035	0.0727035	0.0862731	0.0879595	0.0879595	0.0896437	0.0946834	0.0963589	0.0997035	0.10304	0.109686	0.117946	0.117946	0.122876	0.134306	0.135931	0.140792	0.142408	0.153663	0.158455	0.16164	0.164816	0.186824	0.188381	0.189935	0.189935	0.191488	0.199222
[Association, left, inset]
Dwell time (s)	75	225	375	525	675	825	975	1125
Frequency	0.325	0.285714	0.246429	0.075	0.00357143	0.0107143	0.00357143	0
[Dissociation, right]
Dwell time (s)	55.2	64.2	65.4	68.4	69	69	70.8	70.8	73.2	73.8	75	77.4	78.6	80.4	80.4	81	83.4	83.4	84	85.8	85.8	87	87	88.8	90	90.6	93	94.2	100.2	100.2	101.4	103.2	103.8	106.2	109.2	109.2	109.8	110.4	110.4	113.4	113.4	114	114	114.6	115.8	119.4	119.4	120.6	121.2
Frequency	0.00257069	0.00514139	0.00771208	0.0102828	0.0128535	0.0154242	0.0179949	0.0205656	0.0231362	0.0257069	0.0282776	0.0308483	0.033419	0.0359897	0.0385604	0.0411311	0.0437018	0.0462725	0.0488432	0.0514139	0.0539846	0.0565553	0.059126	0.0616967	0.0642674	0.066838	0.0694087	0.0719794	0.0745501	0.0771208	0.0796915	0.0822622	0.0848329	0.0874036	0.0899743	0.092545	0.0951157	0.0976864	0.100257	0.102828	0.105398	0.107969	0.11054	0.113111	0.115681	0.118252	0.120823	0.123393	0.125964
Fitting	-0.0762257	-0.0462342	-0.042288	-0.0324762	-0.030523	-0.030523	-0.0246816	-0.0246816	-0.0169354	-0.0150064	-0.0111574	-0.00349531	0.000317875	0.00601542	0.00601542	0.00790869	0.0154523	0.0154523	0.0173309	0.0229491	0.0229491	0.02668	0.02668	0.0322546	0.0359566	0.0378032	0.0451612	0.0488229	0.0669617	0.0669617	0.0705557	0.0759256	0.0777101	0.08482	0.0936454	0.0936454	0.0954022	0.0971563	0.0971563	0.105886	0.105886	0.107624	0.107624	0.109359	0.112821	0.123142	0.123142	0.126562	0.128267
[Dissociation, right, inset]
Dwell time (s)	75	225	375	525	675	825	975	1125
Frequency	0.348148	0.266667	0.219753	0.100039	0.0148148	0.00740741	0.0123457	0
Figure 2c
time (s)	0	1.5	3	4.5	6	7.5	9	10.5	12	13.5	15	16.5	18	19.5	21	22.5	24	25.5	27	28.5	30	31.5	33	34.5	36	37.5	39	40.5	42	43.5	45	46.5	48	49.5	51	52.5	54	55.5	57	58.5	60	61.5	63	64.5	66	67.5	69	70.5	72
Relative Int (RNA only)	1	1.00095	0.997334	1.01041	1.00315	1.00245	1.00111	1.00429	1.00255	1.00357	1.01008	1.00865	1.00964	1.00643	1.01354	1.00401	1.0155	1.00474	1.01224	1.01246	1.00899	1.01074	1.01251	1.007	1.00765	1.00604	1.00653	1.00639	1.01015	1.00491	1.0069	1.00128	0.998354	1.00033	1.00722	1.00171	0.997894	1.0045	1.00485	1.00806	1.0002	1.00476	1.00186	1.00254	1.00342	1.00095	1.00307	0.991876	1.00582
time (s)	-49.5	-48	-46.5	-45	-43.5	-42	-40.5	-39	-37.5	-36	-34.5	-33	-31.5	-30	-28.5	-27	-25.5	-24	-22.5	-21	-19.5	-18	-16.5	-15	-13.5	-12	-10.5	-9	-7.5	-6	-4.5	-3	-1.5	15	16.5	18	19.5	21	22.5	24	25.5	27	28.5	30	31.5	33	34.5	36	37.5
Relative Int (No ATP)	0.999865	1.00138	0.995857	1.00374	0.999933	0.987537	1.02489	1.01118	0.987841	1.0065	0.986561	1.00626	1.01549	0.991916	0.968103	0.987335	0.964061	0.996127	0.981508	0.990737	1.0156	1.01266	0.97979	0.990232	1.00202	0.96753	0.990198	0.987571	0.978679	0.963185	0.970023	0.978881	0.918926	1.03393	1.03361	1.05637	1.03764	1.03437	1.06987	1.01338	1.0604	1.06294	1.04658	1.05859	1.05468	1.02099	1.02337	1.0525	1.05569
time (s)	-47.2	-46.8	-46.4	-46	-45.6	-45.2	-44.8	-44.4	-44	-43.6	-43.2	-42.8	-42.4	-42	-41.6	-41.2	-40.8	-40.4	-40	-39.6	-39.2	-38.8	-38.4	-38	-37.6	-37.2	-36.8	-36.4	-36	-35.6	-35.2	-34.8	-34.4	-34	-33.6	-33.2	-32.8	-32.4	-32	-31.6	-31.2	-30.8	-30.4	-30	-29.6	-29.2	-28.8	-28.4	-28
Relative Int (1mM ATP)	1	0.998277	0.993567	1.00111	1.00068	0.990841	0.998725	0.997132	1.00506	0.990758	0.987288	0.994181	1.00718	0.992647	0.993591	0.98684	0.989012	0.993095	0.987548	0.992222	0.998159	0.989979	0.998005	0.99234	0.999516	1.00169	1.00179	0.985542	0.989708	0.993272	1.00297	1.00236	1.00731	0.996081	0.998265	0.991951	1.00172	0.988492	1.00119	0.999256	0.990038	0.986816	0.9873	0.996872	0.991573	0.991927	0.99548	0.992246	0.9928
time (s)	-20	-19.6	-19.2	-18.8	-18.4	-18	-17.6	-17.2	-16.8	-16.4	-16	-15.6	-15.2	-14.8	-14.4	-14	-13.6	-13.2	-12.8	-12.4	-12	-11.6	-11.2	-10.8	-10.4	-10	-9.6	-9.2	-8.8	-8.4	-8	-7.6	-7.2	-6.8	-6.4	-6	-5.6	-5.2	-4.8	-4.4	-4	-3.6	-3.2	-2.8	-2.4	-2	-1.6	-1.2	16.4
Relative Int (1mM ATP, dN-Vasa)	1	0.999994	0.989374	0.987181	0.978993	0.988962	0.998727	1.00425	0.995506	1.01107	1.0087	1.01633	1.01756	1.01031	1.03126	1.03272	1.03756	1.04561	1.04708	1.03892	1.0459	1.04018	1.04706	1.04797	1.04723	1.04476	1.05231	1.04823	1.05531	1.04444	1.0426	1.03848	1.02873	1.0263	1.02443	1.02331	1.02276	1.02882	1.02505	1.01532	1.01794	1.02939	1.02324	1.01652	0.941665	0.958554	0.941988	0.930734	1.06874
Figure 2d
[1 mM ATP]
time (s)	20	20.4	20.8	21.2	21.6	22	22.4	22.8	23.2	23.6	24	24.4	24.8	25.2	25.6	26	26.4	26.8	27.2	27.6	28	28.4	28.8	29.2	29.6	30	30.4	30.8	31.2	31.6	32	32.4	32.8	33.2	33.6	34	34.4	34.8	35.2	35.6	36	36.4	36.8	37.2	37.6	38	38.4	38.8	39.2
Original Intensity	56.682	61.198	63.332	67.116	72.806	73.359	68.586	65.64	63.921	58.435	52.927	54.615	61.382	64.841	62.83	58.894	55.402	54.287	57.426	62.873	64.048	58.878	55.803	60.62	66.669	66.506	64.278	66.966	69.424	63.76	54.846	50.784	52.356	58.703	67.138	70.48	66.358	61.215	60.48	63.063	66.547	70.308	72.419	70.618	66.986	66.451	70.24	72.389	67.444
Intensity, Fitting	63.15	63.15	63.15	63.15	63.15	63.15	63.15	63.15	63.15	63.15	63.15	63.15	63.15	63.15	63.15	63.15	63.15	63.15	63.15	63.15	63.15	63.15	63.15	63.15	63.15	63.15	63.15	63.15	63.15	63.15	63.15	63.15	63.15	63.15	63.15	63.15	63.15	63.15	63.15	63.15	63.15	63.15	63.15	63.15	63.15	63.15	63.15	63.15	63.15
[10 µM ATP, top figure]
time (s)	5	5.4	5.8	6.2	6.6	7	7.4	7.8	8.2	8.6	9	9.4	9.8	10.2	10.6	11	11.4	11.8	12.2	12.6	13	13.4	13.8	14.2	14.6	15	15.4	15.8	16.2	16.6	17	17.4	17.8	18.2	18.6	19	19.4	19.8	20.2	20.6	21	21.4	21.8	22.2	22.6	23	23.4	23.8	24.2
Original Intensity	57.924	55.15	50.999	50.502	54.556	57.522	56.671	54.137	52.652	53.571	56.174	57.871	57.775	57.471	56.5	52.647	47.179	44.185	44.735	47.091	50.143	52.359	52.36	51.729	52.814	53.053	48.942	45.549	47.811	49.709	46.901	45.701	51.685	61.748	67.725	64.539	55.134	45.9	43.24	49.793	57.356	56.003	49.539	49.035	54.924	57.041	52.637	50.5	53.944
Intensity, Fitting	51.772	51.772	51.772	51.772	51.772	51.772	51.772	51.772	51.772	51.772	51.772	51.772	51.772	51.772	51.772	51.772	51.772	51.772	51.772	51.772	51.772	51.772	51.772	51.772	51.772	51.772	51.772	51.772	51.772	51.772	51.772	51.772	51.772	51.772	51.772	51.772	51.772	51.772	51.772	51.772	51.772	51.772	51.772	51.772	51.772	51.772	51.772	51.772	51.772
[10 µM ATP, bottom figure]
time (s)	5	5.4	5.8	6.2	6.6	7	7.4	7.8	8.2	8.6	9	9.4	9.8	10.2	10.6	11	11.4	11.8	12.2	12.6	13	13.4	13.8	14.2	14.6	15	15.4	15.8	16.2	16.6	17	17.4	17.8	18.2	18.6	19	19.4	19.8	20.2	20.6	21	21.4	21.8	22.2	22.6	23	23.4	23.8	24.2
Original Intensity	71.63	83.94	93.08	76.21	86.13	93.58	75	124.62	85.5	86.9	89.96	89.27	98.46	87.38	78.92	89.77	105.62	88.56	107.98	94.96	87.88	98.17	85.77	99.33	75.31	95.81	74.15	82.83	88.31	85.81	92	79.87	101.98	97.5	109.5	93.25	90.25	87.06	90.73	93.79	86.9	77.94	103.06	91.73	106.75	91.54	79.62	89	79.04
Intensity, Fitting	88.9086	88.9086	88.9086	88.9086	88.9086	88.9086	88.9086	88.9086	88.9086	88.9086	88.9086	88.9086	88.9086	88.9086	88.9086	88.9086	88.9086	88.9086	88.9086	88.9086	88.9086	88.9086	88.9086	88.9086	88.9086	88.9086	88.9086	88.9086	88.9086	88.9086	88.9086	88.9086	88.9086	88.9086	88.9086	88.9086	88.9086	88.9086	88.9086	88.9086	88.9086	88.9086	88.9086	88.9086	88.9086	88.9086	88.9086	88.9086	88.9086
Figure 2e
[1mM ATP]
time (s)	2.8	3.2	4	5.2	6	6.8	7.6	8.8	9.2	9.6	9.6	10.8	11.6	11.6	12.4	12.4	12.4	12.8	13.6	14.8	15.2	15.6	16	16	19.6	20	20	20.4	20.4	21.2	21.2	22.8	22.8	23.2	24	24	24.8	25.2	25.6	26	26	26.4	26.4	27.2	27.6	29.2	29.2	32.8	33.6
Cumulative Frequency	0.00877193	0.0175439	0.0263158	0.0350877	0.0438596	0.0526316	0.0614035	0.0701754	0.0789474	0.0877193	0.0964912	0.105263	0.114035	0.122807	0.131579	0.140351	0.149123	0.157895	0.166667	0.175439	0.184211	0.192982	0.201754	0.210526	0.219298	0.22807	0.236842	0.245614	0.254386	0.263158	0.27193	0.280702	0.289474	0.298246	0.307018	0.315789	0.324561	0.333333	0.342105	0.350877	0.359649	0.368421	0.377193	0.385965	0.394737	0.403509	0.412281	0.421053	0.429825
[1mM ATP, inset]
time (s)	15	45	75	105	135	165	195	>200
Frequency	0.4386	0.23684	0.13158	0.070175	0	0	0	0.070175
[10 µM ATP]
time (s)	4	6.8	6.8	8	8.4	19.6	22.4	28.8	29.2	31.6	32.4	38.4	43.2	52.4	53.2	54	55.2	56.8	60.8	67.6	72.8	82.8	84.8	92.8	98	102.8	119.6	120	135.2	136.4	141.2	144.4	147.6	149.2	150.8	154.4	156	157.2	159.6	161.2	162.4	165.2	168	182.4	185.2	191.6	192	200.8	201.6
Cumulative Frequency	0.00378788	0.00757576	0.0113636	0.0151515	0.0189394	0.0227273	0.0265152	0.030303	0.0340909	0.0378788	0.0416667	0.0454545	0.0492424	0.0530303	0.0568182	0.0606061	0.0643939	0.0681818	0.0719697	0.0757576	0.0795455	0.0833333	0.0871212	0.0909091	0.094697	0.0984848	0.102273	0.106061	0.109848	0.113636	0.117424	0.121212	0.125	0.128788	0.132576	0.136364	0.140152	0.143939	0.147727	0.151515	0.155303	0.159091	0.162879	0.166667	0.170455	0.174242	0.17803	0.181818	0.185606
[10 µM ATP, inset]
time (s)	40	120	200	280	360	>400
Frequency	0.060606	0.075758	0.049242	0.045455	0.011364	0.715909
Figure 3b
Estimated Vasa Molecule	1	2	3	4	5	6	7	8	9	10	11	12	13	14	15	16	17	18	19	20
Frequency	0	0.0978261	0.192029	0.163043	0.148551	0.0978261	0.119565	0.0797101	0.0398551	0.0181159	0.0108696	0.00724638	0.0108696	0.00724638	0.00362319	0.00362319	0	0	0	0
Figure 3c
time (s)	10.4	10.8	11.2	11.6	12	12.4	12.8	13.2	13.6	14	14.4	14.8	15.2	15.6	16	16.4	16.8	17.2	17.6	18	18.4	18.8	19.2	19.6	20	20.4	20.8	21.2	21.6	22	22.4	22.8	23.2	23.6	24	24.4	24.8	25.2	25.6	26	26.4	26.8	27.2	27.6	28	28.4	28.8	29.2	29.6
Vasa Intensity	370.77	412.52	428.94	421.64	397.05	384.68	399.17	418.77	412.2	383.43	366.36	376.15	393.11	392.14	370.22	348.59	349.85	370.09	384.87	382.16	370.63	359.55	345.11	320.85	301.74	310.11	335.36	351.22	358.3	365.15	365.24	364.92	375.67	381.05	368.29	358.47	367.91	375.89	365.58	359.96	374.2	381.46	361.52	337.85	344.21	375.3	388.21	361.01	322.08
Vasa Intensity, Fitting	346.94	346.94	346.94	346.94	346.94	346.94	346.94	346.94	346.94	346.94	346.94	346.94	346.94	346.94	346.94	346.94	346.94	346.94	346.94	346.94	346.94	346.94	346.94	346.94	346.94	346.94	346.94	346.94	346.94	346.94	346.94	346.94	346.94	346.94	346.94	346.94	346.94	346.94	346.94	346.94	346.94	346.94	346.94	346.94	346.94	346.94	346.94	346.94	346.94
RNA Intensity	34.346	51.076	61.426	60.766	57.886	57.376	59.846	65.716	70.976	71.686	66.886	57.326	47.806	42.086	39.736	41.216	48.726	59.736	64.906	62.236	60.346	59.616	53.656	46.886	46.816	48.756	43.446	33.176	29.666	36.096	42.896	42.676	37.526	32.496	34.016	46.296	58.456	55.716	43.596	37.196	39.486	43.986	45.006	41.956	39.536	41.366	45.336	50.656	59.836
RNA Intensity, Fitting	56.366	56.366	56.366	56.366	56.366	56.366	56.366	56.366	56.366	56.366	56.366	56.366	56.366	56.366	56.366	56.366	56.366	56.366	56.366	56.366	56.366	56.366	56.366	56.366	56.366	56.366	56.366	56.366	56.366	56.366	56.366	56.366	56.366	56.366	56.366	56.366	56.366	56.366	56.366	56.366	56.366	56.366	56.366	56.366	56.366	56.366	56.366	56.366	56.366
Figure 3d
time (s)	10.4	10.8	11.2	11.6	12	12.4	12.8	13.2	13.6	14	14.4	14.8	15.2	15.6	16	16.4	16.8	17.2	17.6	18	18.4	18.8	19.2	19.6	20	20.4	20.8	21.2	21.6	22	22.4	22.8	23.2	23.6	24	24.4	24.8	25.2	25.6	26	26.4	26.8	27.2	27.6	28	28.4	28.8	29.2	29.6
Vasa Intensity	843.4	879.84	883.05	899.25	909.85	916.45	924.75	931.25	919.05	887.85	881.1	923.15	967.25	961.85	914.35	865.37	835.35	818.69	810.74	815.96	834.07	853.27	865.92	878.08	890.35	887.05	859.98	829.46	818.81	823.5	836.5	862.16	876.82	840.76	772.13	737.99	761.59	803.05	820.86	808.38	784.6	770.76	776.67	794.59	803.71	795.69	790.9	808.39	826.18
Vasa Intensity, Fitting	848.1	848.1	848.1	848.1	848.1	848.1	848.1	848.1	848.1	848.1	848.1	848.1	848.1	848.1	848.1	848.1	848.1	848.1	848.1	848.1	848.1	848.1	848.1	848.1	848.1	848.1	848.1	848.1	848.1	848.1	848.1	848.1	848.1	848.1	848.1	848.1	848.1	848.1	848.1	848.1	848.1	848.1	848.1	848.1	848.1	848.1	848.1	848.1	848.1
RNA Intensity	49.321	74.851	84.851	69.831	52.001	56.991	76.811	82.531	68.221	60.191	72.451	84.401	81.971	77.381	74.381	65.521	58.611	64.311	77.731	89.001	95.561	100.64	105.6	108.68	109.66	110.42	113.69	118.86	118.72	109.8	97.361	86.071	77.831	73.221	70.571	69.771	76.161	93.291	109.19	107.61	90.611	72.431	64.051	69.471	84.231	97.201	101.4	102.22	108.19
RNA Intensity, Fitting	67.751	67.751	67.751	67.751	67.751	67.751	67.751	67.751	67.751	67.751	67.751	67.751	67.751	67.751	67.751	67.751	67.751	67.751	67.751	67.751	67.751	67.751	67.751	67.751	67.751	67.751	67.751	67.751	67.751	67.751	67.751	67.751	67.751	67.751	67.751	67.751	67.751	67.751	67.751	67.751	67.751	67.751	67.751	67.751	67.751	67.751	67.751	67.751	67.751
Figure 3e
time (s)	10.4	10.8	11.2	11.6	12	12.4	12.8	13.2	13.6	14	14.4	14.8	15.2	15.6	16	16.4	16.8	17.2	17.6	18	18.4	18.8	19.2	19.6	20	20.4	20.8	21.2	21.6	22	22.4	22.8	23.2	23.6	24	24.4	24.8	25.2	25.6	26	26.4	26.8	27.2	27.6	28	28.4	28.8	29.2	29.6
Vasa Intensity	1415.9	1469.8	1429.1	1415.7	1393.1	1355.8	1342.2	1353.7	1364.3	1371.8	1399.7	1455.4	1505.1	1510.7	1465.1	1391.7	1345.1	1369.3	1438.2	1484.5	1468.2	1398.6	1338.1	1355.4	1436.4	1494.3	1484	1446.2	1433.2	1441.6	1443	1429	1389.8	1319.3	1258.7	1254.2	1293.5	1332.1	1351	1352	1327.5	1284.2	1262.8	1281.7	1312.3	1322.8	1304.6	1272.1	1257.2
Vasa Intensity, Fitting	1419.2	1419.2	1419.2	1419.2	1419.2	1419.2	1419.2	1419.2	1419.2	1419.2	1419.2	1419.2	1419.2	1419.2	1419.2	1419.2	1419.2	1419.2	1419.2	1419.2	1419.2	1419.2	1419.2	1419.2	1419.2	1419.2	1419.2	1419.2	1419.2	1419.2	1419.2	1419.2	1419.2	1249.9	1249.9	1249.9	1249.9	1249.9	1249.9	1249.9	1249.9	1249.9	1249.9	1249.9	1249.9	1249.9	1249.9	1249.9	1249.9
RNA Intensity	111.66	114.38	109.98	104.49	100.13	98.412	100.37	105.84	110.2	104.75	90.571	87.548	111.13	144.97	158.42	147.15	132.07	122.31	111.67	105.63	112.74	117.49	103.08	85.3	81.941	78.676	62.281	49.025	56.123	76.3	93.28	103.91	112.32	114.82	105.3	87.313	70.798	63.047	67.161	78.183	85.164	86.875	91.11	102.11	117.41	129	129.74	121.32	113.48
RNA Intensity, Fitting	118.47	118.47	118.47	118.47	118.47	118.47	118.47	118.47	118.47	118.47	118.47	118.47	118.47	118.47	118.47	118.47	118.47	118.47	118.47	118.47	118.47	118.47	118.47	118.47	118.47	118.47	118.47	118.47	118.47	118.47	118.47	118.47	118.47	118.47	118.47	118.47	118.47	118.47	118.47	118.47	118.47	118.47	118.47	118.47	118.47	118.47	118.47	118.47	118.47
Figure 3f	Complete dissociation of Vasa
	yes	no
RNA not dissociation	0	27
RNA dissociation, not simultaneously with Vasa	3	29
RNA dissociation, simultaneously with Vasa	12	2
Figure 3g
Estimated Vasa Molecule	1	2	3	4	5
Frequency	0.854167	0.104167	0.0208333	0	0
Figure S1a
[top]
Time	0	0.1	0.2	0.3	0.4	0.5	0.6	0.7	0.8	0.9	1	1.1	1.2	1.3	1.4	1.5	1.6	1.7	1.8	1.9	2	2.1	2.2	2.3	2.4	2.5	2.6	2.7	2.8	2.9	3	3.1	3.2	3.3	3.4	3.5	3.6	3.7	3.8	3.9	4	4.1	4.2	4.3	4.4	4.5	4.6	4.7	4.8
Intensity	262.749	329.899	367.189	373.149	377.309	405.979	445.359	464.969	453.709	410.369	350.099	298.119	253.379	204.299	156.139	125.939	126.889	149.499	168.079	168.839	167.079	188.129	224.149	243.299	232.359	201.219	175.349	172.579	180.199	173.919	133.679	66.919	17.739	9.939	21.719	31.359	39.489	45.069	39.689	29.539	29.669	41.069	52.379	50.069	27.279	-4.741	-21.951	-10.091	18.399
Intensity, Fitting	378.239	378.239	378.239	378.239	378.239	378.239	378.239	378.239	378.239	378.239	378.239	378.239	183.959	183.959	183.959	183.959	183.959	183.959	183.959	183.959	183.959	183.959	183.959	183.959	183.959	183.959	183.959	183.959	183.959	183.959	20.209	20.209	20.209	20.209	20.209	20.209	20.209	20.209	20.209	20.209	20.209	20.209	20.209	20.209	20.209	20.209	20.209	20.209	20.209
[bottom]
Time	0	0.1	0.2	0.3	0.4	0.5	0.6	0.7	0.8	0.9	1	1.1	1.2	1.3	1.4	1.5	1.6	1.7	1.8	1.9	2	2.1	2.2	2.3	2.4	2.5	2.6	2.7	2.8	2.9	3	3.1	3.2	3.3	3.4	3.5	3.6	3.7	3.8	3.9	4	4.1	4.2	4.3	4.4	4.5	4.6	4.7	4.8
Intensity	403.889	395.919	368.939	342.069	353.389	394.909	412.799	394.699	387.749	418.449	459.399	470.689	444.419	415.369	414.639	421.069	401.149	365.059	341.459	339.129	355.239	383.659	405.479	407.619	411.789	434.849	441.989	409.109	378.219	364.739	299.379	160.019	35.799	-8.721	1.729	27.179	50.239	58.789	46.539	25.419	9.569	1.649	2.969	9.109	11.799	16.059	24.149	26.389	25.509
Intensity, Fitting	399.069	399.069	399.069	399.069	399.069	399.069	399.069	399.069	399.069	399.069	399.069	399.069	399.069	399.069	399.069	399.069	399.069	399.069	399.069	399.069	399.069	399.069	399.069	399.069	399.069	399.069	399.069	399.069	399.069	19.019	19.019	19.019	19.019	19.019	19.019	19.019	19.019	19.019	19.019	19.019	19.019	19.019	19.019	19.019	19.019	19.019	19.019	19.019	19.019
Figure S1b
Intensity	0	80	160	240	320	400	480	560	640	720	800	880	960	1040
Frequency	0	0.111111	0.461806	0.274306	0.0833333	0.0486111	0.0104167	0.00694444	0	0	0	0.00347222	0	0
Figure S1c
[association, red]
Intensity	621.184	1220.93	1965.14	2646.75
Dwell Time (s)	282.951	311.831	325.776	338.938
Dwell Time ±SD (s)	20.9178	22.3106	29.501	35.2688
p-value	-	0.194298	0.118126	0.10613
[dissociation, blue]
Intensity	852.516	1466.44	2095.35	2891.08	3550.15	4323.31
Dwell Time (s)	354.995	332.739	303.356	339.498	299.08	281.143
Dwell Time ±SD (s)	27.8398	22.7885	24.0759	29.1236	30.9976	41.2012
p-value	-	0.43443	0.079138	0.636182	0.0984034	0.029448
p-value		-				0.0870063
Figure S1f-h
[left, number of making clusters]
Number of frames	30	32	34	36	38	40	42	44	46	48	50	52	54	56	58	60	62	64	66	68	70	72	74	76	78	80	82	84	86	88	90	92	94	96	98	100	102	104	106	108	110	112	114	116	118	120	122	124	126
wt, blue	63	42	36	30	30	19	16	19	13	5	8	6	9	4	3	7	4	6	3	2	3	1	1	1	1	0	0	1	0	2	0	3	2	0	0	0	0	1	0	1	0	0	0	0	0	0	1	1	0
without N-tail, orange	10	8	5	5	2	1	3	0	2	2	0	0	0	0	0	1	0	0	0	0	0	0	0	1	0	0	0	0	0	0	0	0	0	0	0	0	0	0	0	0	0	0	0	0	0	0	0	0	0
wt, wide box, green	39	25	14	25	19	10	12	8	9	4	4	4	5	0	4	2	4	1	4	2	2	2	0	0	0	1	2	0	1	0	0	0	1	1	0	1	2	0	1	0	0	0	0	0	0	0	1	0	0
wt, fric 0.5, green	161	149	145	95	96	71	74	81	51	54	41	49	41	42	34	24	32	28	23	30	22	16	17	19	14	20	10	8	9	14	13	8	9	11	4	10	5	8	6	3	6	4	6	2	5	3	2	3	2
without N-tail, fric 0.5, red	84	85	67	57	46	35	44	28	31	29	19	26	22	14	11	15	12	11	10	15	12	7	8	6	5	5	4	2	3	7	3	5	2	2	6	6	1	5	1	0	2	1	2	0	1	1	0	0	0
[middle, cluster frequency]
Number of frames	1	2	3	4	5	6
wt, red	22.8107	58.5251	16.2634	2.22478	0.173983	0.0019998
without N-tail, green	55.8224	41.1999	2.91171	0.0659934	-	-
wt, wide box, blue	41.2099	49.4911	8.60914	0.669933	0.019998	-
wt, fric 0.5, blue	4.0376	54.7295	33.4757	7.22928	0.518948	0.0089991
without N-tail, fric 0.5, magenda	4.0376	54.7295	33.4757	7.22928	0.518948	0.0089991
[right, area size]
Number of frames	0	100	200	300	400	500	600	700	800	900	1000	1100	1200	1300	1400	1500	1600	1700	1800	1900	2000	2100	2200	2300	2400	2500	2600	2700	2800	2900	3000	3100	3200	3300	3400	3500	3600	3700	3800	3900	4000	4100	4200	4300	4400	4500	4600	4700	4800
wt, blue	1.37714e-06	3.94286e-06	6.46857e-06	8.39429e-06	1.05171e-05	1.20571e-05	1.34914e-05	1.54114e-05	1.67257e-05	1.79714e-05	1.93514e-05	2.02743e-05	2.192e-05	2.28086e-05	2.38514e-05	2.54971e-05	2.68343e-05	2.73029e-05	2.87886e-05	3.01543e-05	3.09457e-05	3.23057e-05	3.26343e-05	3.44171e-05	3.46629e-05	3.62886e-05	3.71286e-05	3.786e-05	3.76429e-05	3.95971e-05	3.93257e-05	3.958e-05	4.05771e-05	4.10429e-05	4.28057e-05	4.26429e-05	4.33514e-05	4.37057e-05	4.42429e-05	4.47886e-05	4.46029e-05	4.538e-05	4.57371e-05	4.618e-05	4.64514e-05	4.68743e-05	4.80229e-05	4.76771e-05	4.882e-05
without N-tail, orange	1.11429e-06	3.16e-06	4.95714e-06	6.26857e-06	7.56286e-06	8.77143e-06	9.90571e-06	1.09086e-05	1.21314e-05	1.32e-05	1.422e-05	1.57743e-05	1.67e-05	1.81057e-05	1.97143e-05	2.09343e-05	2.15657e-05	2.26229e-05	2.36286e-05	2.476e-05	2.69057e-05	2.79971e-05	2.90857e-05	3.02571e-05	3.07314e-05	3.12686e-05	3.24257e-05	3.22114e-05	3.33857e-05	3.36943e-05	3.42714e-05	3.44771e-05	3.52886e-05	3.52057e-05	3.57086e-05	3.6e-05	3.548e-05	3.69086e-05	3.68086e-05	3.75229e-05	3.76057e-05	3.78171e-05	3.74714e-05	3.87143e-05	3.85657e-05	3.94371e-05	3.97971e-05	3.99686e-05	3.91571e-05
wt, wide box, green	8.45714e-07	2.43714e-06	3.82286e-06	4.89429e-06	5.69143e-06	6.47714e-06	7.16e-06	8.12571e-06	8.4e-06	9.22857e-06	9.55429e-06	1.05143e-05	1.11571e-05	1.168e-05	1.21457e-05	1.27143e-05	1.31029e-05	1.42629e-05	1.48229e-05	1.53629e-05	1.55571e-05	1.64886e-05	1.674e-05	1.71486e-05	1.782e-05	1.82114e-05	1.91714e-05	1.95886e-05	1.98771e-05	2.08657e-05	2.10229e-05	2.236e-05	2.214e-05	2.24171e-05	2.29914e-05	2.34e-05	2.37686e-05	2.418e-05	2.478e-05	2.49571e-05	2.56257e-05	2.63029e-05	2.66343e-05	2.70514e-05	2.75571e-05	2.788e-05	2.86171e-05	2.89543e-05	3.00886e-05
wt, fric 0.5, green	5.88857e-06	1.57886e-05	2.26e-05	2.84743e-05	3.31657e-05	3.67514e-05	4.03057e-05	4.45629e-05	4.80371e-05	5.04657e-05	5.18229e-05	5.34343e-05	5.70971e-05	6.15486e-05	6.34857e-05	6.61314e-05	6.86857e-05	7.154e-05	7.40229e-05	7.61143e-05	7.73971e-05	7.90286e-05	8.23257e-05	8.358e-05	8.43971e-05	8.38457e-05	8.366e-05	8.66657e-05	8.916e-05	9.02343e-05	9.18971e-05	9.37543e-05	9.34114e-05	9.39229e-05	9.28743e-05	9.27914e-05	9.13371e-05	9.20429e-05	9.15143e-05	9.36657e-05	9.28571e-05	9.25629e-05	9.144e-05	9.14114e-05	9.15314e-05	9.2e-05	9.08543e-05	9.092e-05	9.01629e-05
without N-tail, fric 0.5, red	5.82571e-06	1.48314e-05	2.14e-05	2.65457e-05	2.98686e-05	3.32743e-05	3.59571e-05	3.92086e-05	4.23743e-05	4.506e-05	4.59029e-05	4.79286e-05	5.05857e-05	5.29029e-05	5.63029e-05	5.95943e-05	6.456e-05	6.78514e-05	7.08057e-05	7.37086e-05	7.47657e-05	7.702e-05	7.74143e-05	7.89257e-05	8.09914e-05	8.33486e-05	8.59429e-05	8.75114e-05	8.95371e-05	9.13829e-05	9.16857e-05	9.066e-05	9.12057e-05	9.03229e-05	9.15057e-05	8.96743e-05	9.02171e-05	9.112e-05	9.27857e-05	9.236e-05	9.34857e-05	9.27714e-05	9.17286e-05	9.20514e-05	9.14657e-05	9.14e-05	9.23571e-05	9.18086e-05	9.10143e-05
Figure S3b
time (s)	-73.5	-72	-70.5	-69	-67.5	-66	-64.5	-63	-61.5	-60	-58.5	-57	-55.5	-54	-52.5	-51	-49.5	-48	-46.5	-45	-43.5	-42	-40.5	-39	-37.5	-36	-34.5	-33	-31.5	-30	-28.5	-27	-25.5	-24	-22.5	-21	-19.5	-18	-16.5	-15	-13.5	-12	-10.5	-9	-7.5	-6	-4.5	-3	-1.5
Relative Int (No ATP)	1	1.00094	0.9646	1.01287	1.01832	1.02637	0.984641	1.00977	0.991849	1.02402	1.0286	1.02139	1.0159	0.999158	1.00606	1.01125	1.00468	0.999865	1.00138	0.995857	1.00374	0.999933	0.987537	1.02489	1.01118	0.987841	1.0065	0.986561	1.00626	1.01549	0.991916	0.968103	0.987335	0.964061	0.996127	0.981508	0.990737	1.0156	1.01266	0.97979	0.990232	1.00202	0.96753	0.990198	0.987571	0.978679	0.963185	0.970023	0.978881
time (s)	-29.4	-28.8	-28.2	-27.6	-27	-26.4	-25.8	-25.2	-24.6	-24	-23.4	-22.8	-22.2	-21.6	-21	-20.4	-19.8	-19.2	-18.6	-18	-17.4	-16.8	-16.2	-15.6	-15	-14.4	-13.8	-13.2	-12.6	-12	-11.4	-10.8	-10.2	-9.6	-9	-8.4	-7.8	-7.2	-6.6	-6	-5.4	-4.8	-4.2	-3.6	-3	6.6	7.2	7.8	8.4
Relative Int (1mM ATP)	1.02711	1.02402	1.02566	0.996137	0.990852	0.999599	1.01582	1.02456	0.976639	0.975728	1.04169	0.960057	1.01873	0.954955	1.00361	0.993039	0.98903	0.973359	1.04661	0.96279	0.964066	1.03349	1.00124	0.995226	1.00452	0.966981	0.958417	0.97263	0.958964	1.00434	0.981012	1.05481	0.981377	1.01582	1.01272	0.988119	0.98411	0.991946	1.02001	1.00525	1.04752	1.06083	1.05773	1.0211	1.01327	1.09059	1.12815	1.10143	1.1165
Figure S3d
Intensity	0	40	80	120	160	200	240	280	320	360	400
Count	0	4	56	98	59	30	5	1	2	1	0
Figure S3e
Vasa intensity	1652.6	593.64	660.6	961.15	342.7	2210.2	2212.6	5009.5	1013.7	724.84	5554.5	614.25	2133.4	878.94	490.49	655.53	733.41	410.1	647.53	548.17	559.19	1384.3	398.41	250.6	319.71	1453.9	280.6	424.14	3804.9	1859.7	183.45	463.62	436.91	1137.8	819.61	992.99	518.45	1726.5	2222.3	554.29	304.5	1916.7	1544	317.94	490.6	341.47	1052	451.58	408.01
RNA intensity	97.999	40.439	50.497	50.645	6.2901	330.93	207.24	331.93	93.125	54.178	495.33	47.484	74.456	16.181	36.086	127.47	138.73	97.312	131.22	132.9	28.584	63.248	50.701	47.038	69.486	126.53	36.755	135.06	384.66	163.13	95.439	50.421	23.822	16.934	212.81	218.35	144.16	106.69	168.78	11.386	7.6274	123.74	116.82	81.721	9.4201	27.656	119.39	37.517	98.975
Figure S5, top
[top]
time (s)	10.4	10.8	11.2	11.6	12	12.4	12.8	13.2	13.6	14	14.4	14.8	15.2	15.6	16	16.4	16.8	17.2	17.6	18	18.4	18.8	19.2	19.6	20	20.4	20.8	21.2	21.6	22	22.4	22.8	23.2	23.6	24	24.4	24.8	25.2	25.6	26	26.4	26.8	27.2	27.6	28	28.4	28.8	29.2	29.6
Vasa Intensity	997.36	1096.1	1056.1	979.86	943.86	959.06	972.46	953.96	928.66	927.36	950.76	977.06	980.26	959.06	942.16	943.86	943.46	927.46	913.3	909.12	890.91	858.49	860.78	919.49	974.96	960.76	901.78	868.18	871.08	870.56	850.48	837.96	853.05	871.97	865.75	841.62	824.4	830.47	860.58	890.17	884.48	846.41	817.44	823.51	853.63	883	895.65	884.27	849.31
Vasa Intensity, Fitting	857.82	857.82	857.82	857.82	857.82	857.82	857.82	857.82	857.82	857.82	857.82	857.82	857.82	857.82	857.82	857.82	857.82	857.82	857.82	857.82	857.82	857.82	857.82	857.82	857.82	857.82	857.82	857.82	857.82	857.82	857.82	857.82	857.82	857.82	857.82	857.82	857.82	857.82	857.82	857.82	857.82	857.82	857.82	857.82	857.82	857.82	857.82	857.82	857.82
RNA Intensity	193.58	200.77	191.18	189.61	200.86	207.3	198.78	181.65	167.95	172.03	196.66	222.05	229.4	224.89	220.1	211.01	198.83	192	187.35	189.04	205.29	218.4	216.22	218.2	227.11	218.72	194.79	178.14	171.28	169	174.15	182.72	188.8	193.48	189.38	172.21	165.4	187.09	215.42	220.97	202.1	171.11	136.76	109.35	98.976	108.95	141.16	186.04	209.76
RNA Intensity, Fitting	140.19	140.19	140.19	140.19	140.19	140.19	140.19	140.19	140.19	140.19	140.19	140.19	140.19	140.19	140.19	140.19	140.19	140.19	140.19	140.19	140.19	140.19	140.19	140.19	140.19	140.19	140.19	140.19	140.19	140.19	140.19	140.19	140.19	140.19	140.19	140.19	140.19	140.19	140.19	140.19	140.19	140.19	140.19	140.19	140.19	140.19	140.19	140.19	140.19
[middle]
time (s)	8	8.4	8.8	9.2	9.6	10	10.4	10.8	11.2	11.6	12	12.4	12.8	13.2	13.6	14	14.4	14.8	15.2	15.6	16	16.4	16.8	17.2	17.6	18	18.4	18.8	19.2	19.6	20	20.4	20.8	21.2	21.6	22	22.4	22.8	23.2	23.6	24	24.4	24.8	25.2	25.6	26	26.4	26.8	27.2
Vasa Intensity	596.94	622.19	657.92	691.47	701.43	685.21	657.08	639.56	656.77	699.73	723.22	709.77	685.32	670.35	674.75	705.89	743.07	749.56	720.58	684.38	662.33	653.49	645.85	629.65	613.81	615.11	624.77	626.56	628.28	638.53	648.8	646.4	623.87	590.7	569.42	570.17	585.87	601.1	599.12	578.05	555.77	555.35	582.52	608.33	599.17	568.08	556.86	577.78	605.5
Vasa Intensity, Fitting	598.41	598.41	598.41	598.41	598.41	598.41	598.41	598.41	598.41	598.41	598.41	598.41	598.41	598.41	598.41	598.41	598.41	598.41	598.41	598.41	598.41	598.41	598.41	598.41	598.41	598.41	598.41	598.41	598.41	598.41	598.41	598.41	598.41	598.41	598.41	598.41	598.41	598.41	598.41	598.41	598.41	598.41	598.41	598.41	598.41	598.41	598.41	598.41	598.41
RNA Intensity	188.43	170.74	172.97	188.95	198.26	195.04	190.98	190.11	183.09	173.82	176.38	184.67	183.35	176.74	177.26	178.6	168.67	155.97	153.17	157.62	164.63	174.3	185.81	194.48	191.57	175.65	152.38	117.98	75.069	46.599	40.519	41.029	42.519	49.729	56.769	52.039	40.289	43.209	65.389	81.229	71.519	49.069	35.449	34.239	37.439	41.159	44.459	46.429	53.359
RNA Intensity, Fitting	178.89	178.89	178.89	178.89	178.89	178.89	178.89	178.89	178.89	178.89	178.89	178.89	178.89	178.89	178.89	178.89	178.89	178.89	178.89	178.89	178.89	178.89	178.89	178.89	178.89	178.89	14.809	14.809	14.809	14.809	14.809	14.809	14.809	14.809	14.809	14.809	14.809	14.809	14.809	14.809	14.809	14.809	14.809	14.809	14.809	14.809	14.809	14.809	14.809
[bottom]
time (s)	10.4	10.8	11.2	11.6	12	12.4	12.8	13.2	13.6	14	14.4	14.8	15.2	15.6	16	16.4	16.8	17.2	17.6	18	18.4	18.8	19.2	19.6	20	20.4	20.8	21.2	21.6	22	22.4	22.8	23.2	23.6	24	24.4	24.8	25.2	25.6	26	26.4	26.8	27.2	27.6	28	28.4	28.8	29.2	29.6
Vasa Intensity	730.98	729.61	710.61	741.6	771.16	759.06	734.06	722.79	723.32	744.2	776.35	784.5	769.03	766.99	785.81	781.12	719.98	633.97	587.99	605.15	634.22	633.08	632.44	663.9	722.21	786.09	812.87	787.41	759.59	765.61	771.27	734.29	680.78	655.66	633.18	594.74	598.73	653.95	684.33	664.48	631.47	609.01	612	627.5	603.75	542.79	517.59	557.81	617.3
Vasa Intensity, Fitting	732.84	732.84	732.84	732.84	732.84	732.84	732.84	732.84	732.84	732.84	732.84	732.84	732.84	732.84	732.84	732.84	732.84	732.84	732.84	732.84	732.84	732.84	732.84	732.84	732.84	732.84	732.84	732.84	732.84	732.84	732.84	732.84	732.84	732.84	732.84	732.84	732.84	732.84	732.84	732.84	732.84	732.84	732.84	732.84	732.84	732.84	732.84	732.84	732.84
RNA Intensity	96.115	102.56	75.787	51.798	53.662	70.837	86.127	102.67	124.03	131.12	109.58	76.242	55.897	52.564	57.783	66.849	77.185	88.663	103.46	115.13	115.23	107.64	101	98.393	99.849	105.97	111.06	104.99	91.48	83.419	82.975	83.943	81.48	76.04	74.785	81.534	88.068	86.149	79.791	77.724	81.023	83.568	83.091	80.931	74.76	67.433	66.904	67.917	57.814
RNA Intensity, Fitting	59.092	59.092	59.092	59.092	59.092	59.092	59.092	59.092	59.092	59.092	59.092	59.092	59.092	59.092	59.092	59.092	59.092	59.092	59.092	59.092	59.092	59.092	59.092	59.092	59.092	59.092	59.092	59.092	59.092	59.092	59.092	59.092	59.092	59.092	59.092	59.092	59.092	59.092	59.092	59.092	59.092	59.092	59.092	59.092	59.092	59.092	59.092	59.092	59.092
[truncated: 1,551 more columns]
